# Supplementary material for: Salecan Enhances the Activities of β-1,3-Glucanase and Decreases the Biomass of Soil-Borne Fungi
Source: PLoS One. 2015 Aug 6;10(8):e0134799. doi: 10.1371/journal.pone.0134799 (PMC4527723; doi:10.1371/journal.pone.0134799)
Supplement: S1 Table — (XLSX) [file pone.0134799.s001.xlsx]

## Sheet: Sheet1
S1 Table. The population density of the cultivable bacteria in the soil.
		×106 cfu/g
		0				0.0002				0.002
0day	25	18	23		13	25	26		25	20	28
20day	11	29	18		31	19	12		17	33	21
40day	28	24	20		15	29	24		25	30	31
60day	23	18	24		14	37	27		30	31	36
