# Supplementary material for: Salecan Enhances the Activities of β-1,3-Glucanase and Decreases the Biomass of Soil-Borne Fungi
Source: PLoS One. 2015 Aug 6;10(8):e0134799. doi: 10.1371/journal.pone.0134799 (PMC4527723; doi:10.1371/journal.pone.0134799)
Supplement: S2 Table — (XLSX) [file pone.0134799.s002.xlsx]

## Sheet: Sheet1
S2 Table. The population density of the cultivable fungi in the soil.
		×104 cfu/g
		0				0.0002				0.002
0day	23	17	13		15	14	21		18	22	14
20day	17	25	10		18	24	12		15	15	18
40day	22	18	8		14	10	12		6	8	7
60day	16	15	15		10	12	10		10	8	8
