# Supplementary material for: Salecan Enhances the Activities of β-1,3-Glucanase and Decreases the Biomass of Soil-Borne Fungi
Source: PLoS One. 2015 Aug 6;10(8):e0134799. doi: 10.1371/journal.pone.0134799 (PMC4527723; doi:10.1371/journal.pone.0134799)
Supplement: S3 Table — (XLSX) [file pone.0134799.s003.xlsx]

## Sheet: Sheet1
S3 Table. Detection and quantification of soil-borne fungi.
F.oxy		0 day				40 day				60 day
0	1.17	0.67	1.16		0.76	0.94	1.15		0.88	1.05	1.27
0.0002	0.93	1.07	1.18		0.19	0.33	0.31		0.16	0.24	0.3
0.002	1.27	1.06	1.15		0.34	0.21	0.27		0.12	0.13	0.25
Trichoderma.sp		0 day				40 day				60 day
0	1.03	0.67	1.31		1.48	1.27	1.19		1.35	1.07	0.86
0.0002	0.83	1.35	0.93		0.38	0.41	0.58		0.28	0.34	0.48
0.002	1.37	1.05	0.87		0.76	0.52	0.69		0.41	0.53	0.6
