# Supplementary material for: Salecan Enhances the Activities of β-1,3-Glucanase and Decreases the Biomass of Soil-Borne Fungi
Source: PLoS One. 2015 Aug 6;10(8):e0134799. doi: 10.1371/journal.pone.0134799 (PMC4527723; doi:10.1371/journal.pone.0134799)
Supplement: S4 Table — (XLSX) [file pone.0134799.s004.xlsx]

## Sheet: Sheet1
S4 Table. β-1,3-Glucanase activity.
		0				0.0002				0.002
0day	0.305	0.319	0.26		0.323	0.306	0.276		0.253	0.272	0.341
50day	0.3	0.297	0.316		0.34	0.332	0.31		0.331	0.333	0.332
60day	0.301	0.292	0.313		0.404	0.374	0.336		0.378	0.357	0.316
